# Supplementary material for: Genomic surveillance of extended-spectrum cephalosporin-resistant Escherichia coli isolated from poultry in the UK from 2016 to 2020
Source: Front Microbiol. 2024 Jan 30;14:1335173. doi: 10.3389/fmicb.2023.1335173 (PMC10861728; doi:10.3389/fmicb.2023.1335173)
Supplement: Supplementary file 4 [file Table_1.XLSX]

## Sheet: Sheet1
Year	Animal	Source	Number of isolates	Number of unique ESC	Most common ESC	Median number of EFSA resistances	Median number resistances	Fewest number of resistances	Greatest number of resistances	Proportion MDR	Most common co-resistance	Number of unique STs	Number of singleton STs	Most common ST	Shannon diversity of MLST	Number of unique genotypes	Number of singleton genotypes	Most common genotype	Number of times observed	Proportion of isolates with common genotype	Number of unique genes	Shannon diversity of genes
2016	Chicken	Caecal	178	10	CTX-M-1	5	5	2	11	90.4	Sulphamethoxazole	43	17	350	3.1	68	46	CTX-M-1, sul2, tet-A-v4	48	26.9663	52	3.1
2016	Chicken	Meat	241	8	CTX-M-1	5	5	2	11	92.1	Sulphamethoxazole	46	15	602	3.1	72	45	CTX-M-1, sul2, tet-A-v4	74	30.7054	45	3
2018	Chicken	Caecal	41	4	CTX-M-1 | CMY-2	4	4	2	9	61	Sulphamethoxazole	18	11	57	2.4	14	11	CMY-2	15	36.5854	26	2.7
2018	Chicken	Meat	73	4	CTX-M-1	4	4	2	10	90.4	Sulphamethoxazole	28	15	57	2.8	28	18	CTX-M-1, sul2, tet-A-v4	29	39.726	33	2.7
2020	Chicken	Caecal	34	6	CTX-M-55	7	7.5	2	9	76.5	Sulphamethoxazole	17	10	752	2.5	19	13	aadA2, ant3-Ia, strA, strB , CTX-M-55, cmlA1, floR, gyrA, sul2, sul3-v1, tet-A-v6, dfrA14	8	23.5294	32	3.1
2020	Chicken	Meat	95	9	CTX-M-55	7	8	2	12	97.9	Sulphamethoxazole	28	13	752	2.5	35	21	aadA2, ant3-Ia, strA, strB, CTX-M-55, cmlA1, floR, gyrA, sul2, sul3-v1, tet-A-v6, dfrA14	33	34.7368	46	3.2
2016	Turkey	Caecal	26	4	CTX-M-1	5	6	2	10	80.9	Sulphamethoxazole	11	5	533	2	17	12	TEM-52c	5	19.2308	24	2.9
2018	Turkey	Caecal	17	4	CTX-M-1	6	5	2	8	76.5	Sulphamethoxazole	9	5	1730	1.9	10	6	ant3-Ia, strA, strB, CTX-M-14, mphB, gyrA, parC, sul1, sul2, tet-A-v4,dfrA1	4	23.5294	21	2.8
2020	Turkey	Caecal	7	5	CTX-M-15	6	5	2	8	85.7	Ciprofloxacin, Nalidixic acid	6	5	1011	1.7	6	5	CTX-M-15, qnrS1	2	28.5714	19	2.9
2020	Turkey	Meat	49	6	CTX-M-15	4	4	2	9	79.6	Ciprofloxacin, Nalidixic acid	14	6	1163	2	15	9	CTX-M-15, gyrA, qnrS1, tet-A-v4	19	38.7755	30	2.8

## Sheet: Sheet2
2016 Chicken Caecal betaL-g0362_CTX-M-1,sulph-g1892_sul2,tetra-g2320_tet-A-v4 48 48
2 2016 Chicken Meat betaL-g0362_CTX-M-1,sulph-g1892_sul2,tetra-g2320_tet-A-v4 74 74
3 2016 Turkey Caecal betaL-g2229_TEM-52c 5 5
4 2018 Chicken Caecal betaL-g0285_CMY-2 15 15
5 2018 Chicken Meat betaL-g0362_CTX-M-1,sulph-g1892_sul2,tetra-g2320_tet-A-v4 29 29
6 2018 Turkey Caecal amino-g0118_ant3-Ia,amino-g0139_aph3-Ib_strA,amino-g0158_aph6-Id… 4 4
7 2020 Chicken Caecal amino-g0098_aadA2,amino-g0118_ant3-Ia,amino-g0139_aph3-Ib_strA,a… 8 8
8 2020 Chicken Meat amino-g0098_aadA2,amino-g0118_ant3-Ia,amino-g0139_aph3-Ib_strA,a… 33 33
9 2020 Turkey Caecal betaL-g0401_CTX-M-15,quino-g1872_qnrS1 2 2
10 2020 Turkey Meat betaL-g0401_CTX-M-15,quino-g1763_gyrA_ecol_Chr,quino-g1872_qnrS1… 19 19
