# Supplementary material for: Genomic surveillance of extended-spectrum cephalosporin-resistant Escherichia coli isolated from poultry in the UK from 2016 to 2020
Source: Front Microbiol. 2024 Jan 30;14:1335173. doi: 10.3389/fmicb.2023.1335173 (PMC10861728; doi:10.3389/fmicb.2023.1335173)
Supplement: Supplementary file 5 [file Table_2.XLSX]

## Sheet: Sheet1
id	Count of ESC	Linked genes
betaL-g0362_CTX-M-1	404	TEM-135, mphB, sul2, tet-AB, tet-A-v4, dfrA17, aadA5
betaL-g0285_CMY-2	124	sat2A, sul1, aac3-Via_C
betaL-g0444_CTX-M-55	78	cmlA1, floR, gyrA, sul3-v1, tet-A-v6, dfrA14, aadA2, ant3-Ia, strA, strB, aac3-Iid
betaL-g1157_SHV-12	63	TEM-1b, cmlA1, lnuF, gyrA, qnrS1, sul3-v1, ant3, aph3-Ia
betaL-g0401_CTX-M-15	39	gyrA, qnrS1, tet-A-v4
betaL-g1999_ampP_ampC_promoter_Chr	15	TEM-1b
betaL-g2229_TEM-52c	9	None
betaL-g0397_CTX-M-14	7	gyrA, sul2, ant3-Ia, strA, strB
betaL-g0413_CTX-M-27	7	tet-AB, ant3, strA, strB
betaL-g1217_SHV-2	4	ant3-Ia
betaL-g0405_CTX-M-2	3	None
betaL-g2228_TEM-52b	2	None
betaL-g0454_CTX-M-65	2	None
betaL-g0491_DHA-1	2	None
betaL-g0468_CTX-M-8	1	None
betaL-g0479_CTX-M-9	1	None
