# Supplementary material for: Genomic surveillance of extended-spectrum cephalosporin-resistant Escherichia coli isolated from poultry in the UK from 2016 to 2020
Source: Front Microbiol. 2024 Jan 30;14:1335173. doi: 10.3389/fmicb.2023.1335173 (PMC10861728; doi:10.3389/fmicb.2023.1335173)
Supplement: Supplementary file 6 [file Table_3.XLSX]

## Sheet: Sheet1
Plasmid AMR gene	aac3-VIa_c	aadA13	aadA5	ant3-Ia	CMY-2	CTX-M-1	CTX-M-15	dfrA1	dfrA14	dfrA17	dfrA5	ermB	floR	mphB	qnrS1	sat2A	SHV-12	strA	strB	sul2	TEM-1	TEM-135	TEM-1b	TEM-1d	TEM-33	TEM-52b	TEM-52c	tet-A-v4	tet-AB
Col-RNAI	0	0	0	0	0	0	0	0	3	0	0	0	0	0	0	0	0	0	3	3	0	0	0	0	0	0	0	0	0
Col440I	0	0	0	0	0	0	0	0	0	0	0	0	0	0	0	0	0	0	0	0	0	5	0	0	0	0	0	5	0
IncBOKZ	4	0	0	4	30	0	0	0	0	0	0	0	0	0	0	0	0	0	0	3	0	0	3	4	0	0	0	4	0
IncFIA	0	0	2	0	0	0	0	0	0	0	0	0	0	0	0	0	0	0	0	0	0	0	0	0	0	0	0	0	3
IncFIB	1	0	2	1	3	7	3	0	0	2	1	0	0	1	0	0	0	3	3	3	0	0	1	0	0	0	0	1	0
IncFIC	0	0	0	1	0	0	0	0	0	0	0	0	1	0	2	0	0	69	69	2	0	2	6	0	0	0	0	2	8
IncFII	0	0	0	0	0	0	0	0	0	0	0	0	0	0	0	0	0	2	2	1	0	0	0	0	0	0	0	1	2
IncHI2	0	0	0	0	0	0	0	0	0	0	0	0	0	0	0	0	0	0	0	0	0	0	1	0	0	0	0	0	0
IncI1	0	2	69	2	26	165	0	7	1	69	0	1	1	0	0	6	1	0	1	127	0	0	7	1	1	0	3	96	0
IncN	0	0	0	0	0	0	0	0	1	0	0	0	0	0	2	0	0	0	1	1	0	0	2	0	0	0	0	1	0
IncQ1	0	0	0	5	0	0	0	5	0	0	0	0	0	5	0	0	0	7	12	13	0	0	0	0	0	0	0	4	0
IncX1	0	0	0	1	0	1	0	0	0	0	0	0	0	0	0	0	0	0	0	1	1	0	3	1	0	2	0	6	0
IncX3	0	0	0	0	0	0	0	0	0	0	0	0	0	0	14	0	0	0	0	0	0	0	0	0	0	0	0	0	0
IncX4	0	0	0	0	0	0	0	0	0	0	0	0	0	0	0	0	0	0	0	0	0	0	1	0	0	0	0	0	0
p0111	0	0	0	0	0	0	0	0	0	0	0	0	0	0	0	0	0	0	0	0	0	0	1	0	0	0	5	0	0
